# Supplementary material for: Exploration of Estimated Emigration Trends of Polish Health Professionals
Source: Int J Environ Res Public Health. 2022 Jan 14;19(2):940. doi: 10.3390/ijerph19020940 (PMC8776200; doi:10.3390/ijerph19020940)
Supplement: Supplementary file 1 [file ijerph-19-00940-s001.zip]

Archive with 1 entries (1 files):
- ijerph-1474093-supplementary.pdf
